# Supplementary material for: Intellectual disability associated with a homozygous missense mutation in THOC6
Source: Orphanet J Rare Dis. 2013 Apr 26;8:62. doi: 10.1186/1750-1172-8-62 (PMC3644499; doi:10.1186/1750-1172-8-62)
Supplement: Additional file 1: Table S1 — Coverage of genes within the mapped region by exome and Sanger sequencing. CCDS genes within the mapped region (including multiple gene isoforms) are listed indicating mean coverage by exome sequencing, percentage of bases covered greater than 5× by exome sequencing, and whether the gene was Sanger sequenced. [file 1750-1172-8-62-S1.xlsx]

## Sheet: KB_323_161171
CCDS ID	Gene	Mean coverage	Percentage of bases with more than 5X coverage	Sanger Sequenced
CCDS10466.1	ABCA3	101.125	100	No
CCDS32382.1	ADCY9	149.539	99.5415	Yes
CCDS10528.1	ALG1	83.3599	51.6182	Yes
CCDS10471.1	AMDHD2	88.9583	99.6208	Yes
CCDS53984.1	AMDHD2	91.7555	99.5934	Yes
CCDS10520.1	ANKS3	135.328	100	Yes
CCDS10470.1	ATP6V0C	237.972	100	Yes
CCDS42114.1	C16orf5	104.486	100	Yes
CCDS10468.2	C16orf59	103.592	99.1553	Yes
CCDS10521.1	C16orf71	81.1836	100	No
CCDS10449.2	C16orf73	105.221	100	No
CCDS53983.1	C16orf73	107.728	100	No
CCDS10463.1	C16orf79	88.6303	100	Yes
CCDS45404.2	C16orf89	114.999	100	No
CCDS42116.2	C16orf89	100.089	87.7517	No
CCDS45397.1	C16orf90	90.8306	100	No
CCDS32360.1	C16orf91	147.272	100	No
CCDS42103.1	CASKIN1	122.779	99.0426	Yes
CCDS45393.1	CCDC64B	129.736	100	Yes
CCDS10467.1	CCNF	119.922	98.4746	Yes
CCDS42108.1	CEMP1	0	0	Yes
CCDS32361.1	CLCN7	75.6117	100	No
CCDS45378.1	CLCN7	76.4774	100	No
CCDS10488.1	CLDN6	142.376	100	Yes
CCDS10487.1	CLDN9	156.321	100	Yes
CCDS32381.1	CLUAP1	120.404	100	Yes
CCDS45398.1	CLUAP1	102.103	100	Yes
CCDS10513.1	CORO7	102.597	100	Yes
CCDS10440.2	CRAMP1L	147.617	100	No
CCDS10509.1	CREBBP	126.739	100	Yes
CCDS45399.1	CREBBP	126.385	100	Yes
CCDS10515.1	DNAJA3	86.6868	100	Yes
CCDS45400.1	DNAJA3	89.851	100	Yes
CCDS10507.1	DNASE1	136.145	100	No
CCDS42105.1	DNASE1L2	135.54	100	Yes
CCDS32370.1	E4F1	110.167	99.3223	Yes
CCDS10464.1	ECI1	116.594	100	No
CCDS32364.1	EME2	96.8622	100	Yes
CCDS10448.1	FAHD1	185.16	100	No
CCDS32367.1	FAHD1	12.4865	94.6	No
CCDS10518.1	FAM100A	66.3165	100	Yes
CCDS10529.1	FAM86A	0.713998	0	Yes
CCDS10530.1	FAM86A	0.795735	0	Yes
CCDS45390.1	FLYWCH1	77.3515	98.1916	Yes
CCDS10482.1	FLYWCH2	166.527	100	Yes
CCDS32368.1	GFER	65.4256	100	No
CCDS10511.1	GLIS2	129.424	100	Yes
CCDS10524.1	GLYR1	161.7	100	Yes
CCDS10447.2	HAGH	126.142	100	No
CCDS32366.1	HAGH	142.627	100	No
CCDS10490.1	HCFC1R1	33.6403	100	Yes
CCDS32375.1	HCFC1R1	36.3556	100	Yes
CCDS10517.1	HMOX2	109.62	100	No
CCDS10441.1	HN1L	143.253	100	Yes
CCDS45381.1	HS3ST6	69.9936	98.188	Yes
CCDS10439.1	IFT140	126.582	100	No
CCDS10446.1	IGFALS	42.25	100	No
CCDS53982.1	IGFALS	131.487	99.9008	No
CCDS32377.1	IL32	81.6631	85.1534	Yes
CCDS32378.1	IL32	81.9751	100	Yes
CCDS32379.1	IL32	83.5352	84.4111	Yes
CCDS45394.1	IL32	71.716	83.3964	Yes
CCDS10475.1	KCTD5	104.064	84.539	No
CCDS10483.1	KREMEN2	84.6825	100	No
CCDS10484.1	KREMEN2	86.7971	100	No
CCDS53986.1	LOC342346	142.847	100	Yes
CCDS10442.2	MAPK8IP3	140.797	99.9759	Yes
CCDS45379.1	MAPK8IP3	139.559	99.9758	Yes
CCDS10498.1	MEFV	143.955	100	No
CCDS42115.1	MGRN1	94.793	100	Yes
CCDS45401.1	MGRN1	94.532	100	Yes
CCDS45402.1	MGRN1	93.9341	100	Yes
CCDS10462.2	MLST8	221.522	100	Yes
CCDS10492.1	MMP25	145.66	96.9227	Yes
CCDS10444.1	MRPS34	203.114	100	No
CCDS53985.1	MTRNR2L4	19.5747	100	No
CCDS10527.1	NAGPA	140.03	100	Yes
CCDS45396.1	NAT15	370.354	100	No
CCDS10451.1	NDUFB10	164.173	100	No
CCDS10443.1	NME3	91.8275	100	Yes
CCDS10516.1	NMRAL1	141.402	100	Yes
CCDS10454.1	NOXO1	66.3154	98.7392	No
CCDS10455.1	NOXO1	66.3154	98.7392	No
CCDS42101.1	NOXO1	62.8187	98.8407	No
CCDS42102.1	NPW	101.48	100	No
CCDS10457.1	NTHL1	87.6358	100	Yes
CCDS10469.1	NTN3	194.795	100	No
CCDS10445.1	NUBP2	173.431	100	Yes
CCDS10519.1	NUDT16L1	123.552	100	Yes
CCDS10496.1	OR1F1	585.19	100	No
CCDS10502.1	OR2C1	425.623	100	No
CCDS10512.1	PAM16	42.6032	100	No
CCDS10485.1	PAQR4	120.085	100	Yes
CCDS10472.1	PDPK1	50.6098	32.675	Yes
CCDS10473.1	PDPK1	65.5574	42.3256	Yes
CCDS42104.1	PGP	73.2267	97.5487	No
CCDS32369.1	PKD1	20.3503	25.8651	No
CCDS45385.1	PKD1	20.404	25.6375	No
CCDS10486.1	PKMYT1	145.622	100	Yes
CCDS45391.1	PKMYT1	143.14	100	Yes
CCDS10526.1	PPL	305.253	100	No
CCDS10478.1	PRSS21	267.323	100	No
CCDS45388.1	PRSS21	176.403	100	No
CCDS45389.1	PRSS21	206.848	100	No
CCDS10481.1	PRSS22	80.1226	100	No
CCDS10476.1	PRSS27	131.725	100	No
CCDS42110.1	PRSS33	62.5113	100	No
CCDS32362.1	PTX4	202.794	100	No
CCDS10460.1	RAB26	93.1064	100	Yes
CCDS58405.1	RNF151	0	0	Yes
CCDS10465.1	RNPS1	39.7516	92.6989	Yes
CCDS10523.1	ROGDI	115.363	99.4215	Yes
CCDS10450.1	RPL3L	153.984	100	No
CCDS10452.1	RPS2	47.8696	100	Yes
CCDS45403.1	SEC14L5	81.5567	100	Yes
CCDS10522.1	SEPT12	147.279	100	No
CCDS53987.1	SEPT12	160.731	100	No
CCDS42100.1	SEPX1	89.2735	100	Yes
CCDS45382.1	SLC9A3R2	94.9763	99.1178	No
CCDS45383.1	SLC9A3R2	85.3064	98.9537	No
CCDS10506.2	SLX4	184.643	100	No
CCDS32365.1	SPSB3	100.648	100	Yes
CCDS42113.1	SRL	133.744	99.9429	Yes
CCDS32373.1	SRRM2	255.113	99.7703	Yes
CCDS10456.1	SYNGR3	52.9522	100	No
CCDS42107.1	TBC1D24	172.807	100	No
CCDS10453.1	TBL3	161.316	100	Yes
CCDS32374.1	TCEB2	108.928	36.0743	Yes
CCDS45387.1	TCEB2	30.084	32.493	Yes
CCDS32363.1	TELO2	95.1746	99.9226	Yes
CCDS10510.1	TFAP4	127.965	100	No
CCDS10491.1	THOC6	260.712	100	Yes
CCDS45392.1	THOC6	244.035	100	Yes
CCDS10500.1	TIGD7	314.285	100	Yes
CCDS42098.1	TMEM204	146.724	100	Yes
CCDS10489.1	TNFRSF12A	74.2744	100	Yes
CCDS10461.1	TRAF7	160.778	99.8994	Yes
CCDS10508.1	TRAP1	108.586	100	Yes
CCDS10458.1	TSC2	127.081	99.9805	No
CCDS45384.1	TSC2	123.084	99.9803	No
CCDS10525.1	UBN1	138.596	97.9148	Yes
CCDS10437.2	UNKL	154.365	100	Yes
CCDS53980.1	UNKL	108.301	100	Yes
CCDS53981.1	UNKL	94.4517	100	Yes
CCDS32359.1	UNKL	97.5959	100	Yes
CCDS10514.1	VASN	191.879	100	Yes
CCDS10479.2	ZG16B	137.443	100	No
CCDS10504.1	ZNF174	135.81	100	Yes
CCDS32380.1	ZNF174	152.16	100	Yes
CCDS10497.1	ZNF200	253.202	92.6732	No
CCDS42112.1	ZNF200	259.795	91.7962	No
CCDS45395.1	ZNF200	230.335	81.3215	No
CCDS10494.2	ZNF205	121.652	100	Yes
CCDS10495.1	ZNF213	185.152	100	Yes
CCDS10499.1	ZNF263	183.741	100	Yes
CCDS10503.1	ZNF434	184.909	100	Yes
CCDS32383.1	ZNF500	98.1663	100	Yes
CCDS10505.1	ZNF597	201.482	100	No
CCDS10501.1	ZNF75A	116.569	100	Yes
CCDS10493.1	ZSCAN10	116.539	100	Yes
